# Supplementary material for: Multiscale, multimodal analysis of tumor heterogeneity in IDH1 mutant vs wild-type diffuse gliomas
Source: PLoS One. 2019 Dec 27;14(12):e0219724. doi: 10.1371/journal.pone.0219724 (PMC6934292; doi:10.1371/journal.pone.0219724)
Supplement: S3 Table — (XLSX) [file pone.0219724.s003.xlsx]

## Sheet: Sheet1
Target	Functional assigment*	Clone	Concentration used (ug/ml)	Imaging channel	Supplier/Catalog #	Marker	Glioma**	GBM	Round	Memb	Cyt	Nuc	GeneSymbol	Cell Proliferative Signaling	EMT Activating Invasion Motility	Inducing Angiogenesis	Cancer Driver Gene	Avoiding Immune Destruction	Activating Invasion Motility	Deregulationg Cellular Energetics	Evading Growth Suppressors	Genome Instability Mutation	Inducing Angiogenesis	Resisting Cell Death	Sustaining Proliferative Signaling	Tumor Promoting Inflammation	CellAdhesion_ActivatingInvasionMotility	CellJuncOrg_ActivatingInvasionMotility	CellMig_ActivatingInvasionMotility	ECMOrg_ActivatingInvasionMotility	EMT_ActivatingInvasionMotility	NegRegCellAdhesion_ActivatingInvasionMotility	PosRegCellAdhesion_ActivatingInvasionMotility	PosRegCellMig_ActivatingInvasionMotility	RegCellAdhesion_ActivatingInvasionMotility	RegCellMig_ActivatingInvasionMotility	RegCellProjOrg_ActivatingInvasionMotility	ImmRes_AvoidingImmuneDestruction	NegRegImmRes_AvoidingImmuneDestruction	RegImmRes_AvoidingImmuneDestruction	CellResHypoxia_DeregulatingCellularEnergetics	FatAcidMetab_DeregulatingCellularEnergetics	PosRegAutophagy_DeregulatingCellularEnergetics	RegAutophagy_DeregulatingCellularEnergetics	RegGlucMetabProcess_DeregulatingCellularEnergetics	EvadingGrowthSuppressors_EvadingGrowthSuppressors	DNAIntCheck_GenomeInstabilityMutation	DNARep_GenomeInstabilityMutation	PosRegDNARep_GenomeInstabilityMutation
ALDH1	Replicative immortality	44/ALDH	5	Cy5	BD Biosciences /611195	ALDH1	FALSE	FALSE	25	1	1		ALDH1A1
Bak	Resisting cell death	D4E4	5	Cy3	Cell Signaling /12105	BAK	FALSE	FALSE	13	1	1		BAK1
CA9	Deregulated metabolism	Rabbit polyclonal	15	Cy5	ThermoFisher /PA1-16592	CA9	TRUE	TRUE	11	1	1		CA9							X																					X
CD3	Immune escape	F7.2.38	5	Cy3		CD3	FALSE	FALSE	18	1			CD3E
CD31	Inducing angiogenesis	89C2	2.5	Cy3	Cell Signaling /3528	CD31	TRUE	TRUE	17	1			PECAM1			X			X				X			X			X	X
CD4	Immune escape	EPR6855	5	Cy3	Abcam /ab181724	CD4	FALSE	TRUE	19	1			CD4
CD45/CD45RO cocktail	Immune escape		5/2.5	Cy5	Dako / M0701 & Biolegend/304214	CD45CD45RO	FALSE	TRUE	22	1			PTPRC
CD8	Immune escape	C8/144B	5	Cy5	Dako / M7103	CD8	FALSE	FALSE	19	1			CD8A:CD8B
Cleaved Caspase	Resisting cell death	(Asp175) (5A1E)	10	Cy5	Cell Signaling /9664	CLEAVEDCASPASE	TRUE	TRUE	16		1	1	CASP3							X	X			X																				X		X
cMet	Invasion and metastasis	D1C2	5	Cy5	Cell Signaling / 8198	CMET	FALSE	TRUE	23	1	1		MET
cMyc	Deregulated metabolism		10	Cy5	Abcam /ab190560	CMYC	FALSE	TRUE	14			1	MYC
Cofflin	Invasion and metastasis	polyclonal	5	Cy7	Abcam /ab42824	COFFLIN	TRUE	TRUE	19	1	1		CFL1											X													X
Collagen IV	Invasion and metastasis	IV-4H12	5	Cy7	Millipore /MAB3326	COLLAGENIV	TRUE	TRUE	17	1	1		COL4A1						X				X							X
EGFR	Proliferation	D38B1	10	Cy3	Cell Signaling /4267	EGFR	TRUE	TRUE	14	1	1		EGFR	X			X		X			X		X	X		X							X		X													X
ERK1/2_pT202_pY204	Proliferation	20G11	8	Cy7	Cell Signaling /4376	PERK	TRUE	TRUE	16		1	1	EIF2AK3										X	X
FASN	Deregulated metabolism	EPR7466	10	Cy3	Abcam /ab128870	FAS	TRUE	TRUE	9		1	1	FASN						X	X							X															X
Ferratin Light Chain	Iron transport/metabolism	polyclonal	10	Cy7	Abcam /ab69090	FTL	TRUE	TRUE	22	1	1		FTL
FOXP3	Immune escape	150D	10	Cy5	BioLegend /320014	FOXP3	FALSE	FALSE	7			1	FOXP3
FTH1	Iron transport/metabolism	Polyclonal	10	Cy3	Abcam /ab81444	FTH1	TRUE	TRUE	25	1	1	1	FTH1												X
GFAP	Invasion and metastasis	GA5	2.5	Cy3	Sigma /C9205	GFAP	TRUE	TRUE	16	1	1		GFAP							X																								X
gH2AX	DNA breaks	EP854(2)Y	5	Cy3	Abcam / ab81299	H2AX	TRUE	TRUE	24			1	H2AXF
GSK3b	Deregulated metabolism	Y174	10	Cy7	Epitomics /1561-1	GSK3B	TRUE	TRUE	7	1	1		GSK3B		X				X	X				X							X		X		X										X
HER2	Proliferation	D8F12	5	Cy5	Cell Signaling /4290	HER2	FALSE	FALSE	5	1			ERBB2
HLA class I	Immune escape	EMR8-5	5	Cy3	Abcam /ab70328	HLA	TRUE	TRUE	22	1	1		HLA-A:HLA-B:HLA-C				X	X	X						X								X		X			X	X	X
Ki67	Proliferation	SP6	10	Cy5	Abcam /ab16667	KI67	TRUE	TRUE	13			1	MKI67	X											X
MUC1	Resisting cell death	E29	10	Cy3	Dako/M0613	MUC1	FALSE	TRUE	5	1	1	1	MUC1
NaKATPase	Membrane segmentation marker	EP1845Y	10	Cy7	Epitomics /2047-x	NAK	TRUE	TRUE	9	1			ATP1A1
N-Cadherin	Invasion and metastasis	3B9	5	Cy3	ThermoFisher/33-3900	NCAD	TRUE	TRUE	3	1			CDH2						X								X	X
Nestin	Replicative immortality	10C2	10	Cy5	BioLegend /656810	NESTIN	TRUE	TRUE	24	1	1		NES	X											X
pancytokeratin	Epithelial segmentation marker	PCK26	2.5	Cy7	Sigma /C1801	PCK26	FALSE	FALSE	11		1		KRT1:KRT5:KRT72:KRT8
pancytokeratin	Epithelial segmentation marker	AE1	5	Cy7	eBioscience /14-9001	AE1	FALSE	FALSE	13		1		KRT10:KRT14:KRT15:KRT16:KRT19
pCad	Membrane segmentation marker		10	Cy7	NeoMarkers /RB-9036-P	PCAD	TRUE	TRUE	14	1			CDH1				X		X		X						X	X		X		X			X											X
PD1	Immune escape	EPR4877(2)	7	Cy5	Epitomics /6796-1	PD1	FALSE	FALSE	18	1			PDCD1
PDL1	Immune escape	E1L3N	10	Cy5	Cell Signaling /13684	PDL1	TRUE	TRUE	3	1			CD274					X	X					X	X							X	X		X			X
PKM2	Deregulated metabolism	D78A4	5	Cy3	Cell Signaling /4053	PKM2	TRUE	TRUE	11		1		PKM2
S100A4	Inducing angiogenesis	EPR2761(2)	10	Cy7	Epitomics /3513-1	S100A4	TRUE	TRUE	18	1	1		S100A4		X	X															X
S6	Cytoplasm segmentation marker	5G10	10	Cy3	Cell Signaling /2217	S6	FALSE	FALSE	5		1		RPS6
SMA	Inducing angiogenesis	1A4	10	Cy7	Sigma /C6198	SMA	TRUE	TRUE	20	1	1		ACTA2			X							X
Sox2	Replicative immortality	D6D9	1	Cy5	Cell Signaling /5067S	SOX2	TRUE	TRUE	9			1	SOX2											X	X
TransferrinR1	Iron transport/metabolism	H68.4	10	Cy3	Invitrogen /13-6800	TR1	FALSE	TRUE	23	1	1		TFR1
VEGFR1	Inducing angiogenesis	Y103	10	Cy5	Epitomics /1303-1	VEGFR1	FALSE	FALSE	20	1	1		FLT1
VEGFR2	Inducing angiogenesis	55B11	10	Cy3	Cell Signaling /2479	VEGFR2	TRUE	TRUE	20	1	1	1	KDR			X			X	X			X	X	X					X			X	X	X	X							X	X
Vimentin	Invasion and metastasis	D21H3	1	Cy5	Cell Signaling /9856	VIMENTIN	TRUE	TRUE	17	1	1		VIM
*While many of these targets affect multiple cancer hallmarks, only a single hallmark assigment was used for this analysis
**True: Staining observed, False: Staining failed or not observed in any of the cores
[truncated: 19 more columns]
